# Supplementary material for: Molecular Structure of Nickel Octamethylporphyrin—Rare Experimental Evidence of a Ruffling Effect in Gas Phase
Source: Int J Mol Sci. 2021 Dec 28;23(1):320. doi: 10.3390/ijms23010320 (PMC8745403; doi:10.3390/ijms23010320)
Supplement: Supplementary file 1 [file ijms-23-00320-s001.zip]

Archive with 2 entries (2 files):
- FINAL after proofreading/NiOMP-Supplement.pdf
- FINAL after proofreading/NiOMP-Supplementary 2.xyz
