# Supplementary material for: Molecular Structure of Nickel Octamethylporphyrin—Rare Experimental Evidence of a Ruffling Effect in Gas Phase
Source: Int J Mol Sci. 2021 Dec 28;23(1):320. doi: 10.3390/ijms23010320 (PMC8745403; doi:10.3390/ijms23010320)
Supplement: Supplementary file 1 [file ijms-23-00320-s001.zip › FINAL after proofreading/NiOMP-Supplementary 2.xyz]

62
NiOMP GED Rf=4.24%
Ni       0.000000000      0.000000000      0.000000000
X        0.000000000      0.000000000      1.000000000
N        1.948100000      0.000000000      0.000000000
N       -1.948100000      0.000000000      0.000000000
N        0.000000000      1.948100000      0.000000000
N        0.000000000     -1.948100000      0.000000000
C        2.793200000     -1.070400000      0.207600000
C        2.793200000      1.070400000     -0.207600000
C       -2.793200000      1.070400000      0.207600000
C       -2.793200000     -1.070400000     -0.207600000
C        1.070400000     -2.793200000      0.207600000
C       -1.070400000     -2.793200000     -0.207600000
C       -1.070400000      2.793200000      0.207600000
C        1.070400000      2.793200000     -0.207600000
C        4.186700000     -0.671200000      0.145900000
C        4.186500000      0.670800000     -0.145900000
C       -4.186700000      0.671200000      0.145900000
C       -4.186500000     -0.670800000     -0.145900000
C        0.671200000     -4.186700000      0.145900000
C       -0.670800000     -4.186500000     -0.145900000
C       -0.671200000      4.186700000      0.145900000
C        0.670800000      4.186500000     -0.145900000
C        2.389700000     -2.389700000      0.323400000
C        2.389700000      2.389700000     -0.323400000
C       -2.389700000      2.389700000      0.323400000
C       -2.389700000     -2.389700000     -0.323400000
H        3.159000000     -3.154100000      0.428600000
H        3.159000000      3.154100000     -0.428600000
H       -3.159000000      3.154100000      0.428600000
H       -3.159000000     -3.154100000     -0.428600000
C        5.354900000     -1.603300000      0.344100000
C        5.355000000      1.602500000     -0.344100000
C       -5.354900000      1.603300000      0.344100000
C       -5.355000000     -1.602500000     -0.344100000
C        1.608100000     -5.355100000      0.318000000
C       -1.607400000     -5.355300000     -0.318000000
C       -1.608100000      5.355100000      0.318000000
C        1.607400000      5.355300000     -0.318000000
H        6.309300000     -1.063300000      0.283500000
H        6.309300000      1.062300000     -0.283500000
H       -6.309300000      1.063300000      0.283500000
H       -6.309300000     -1.062300000     -0.283500000
H        1.067900000     -6.309700000      0.262800000
H       -1.066800000     -6.309700000     -0.262800000
H       -1.067900000      6.309700000      0.262800000
H        1.066800000      6.309700000     -0.262800000
H        5.319000000     -2.097800000      1.328100000
H        5.319300000      2.097100000     -1.328000000
H       -5.319000000      2.097800000      1.328100000
H       -5.319300000     -2.097100000     -1.328000000
H        2.122800000     -5.324500000      1.291800000
H       -2.122100000     -5.324800000     -1.291700000
H       -2.122800000      5.324500000      1.291800000
H        2.122100000      5.324900000     -1.291700000
H        5.378400000     -2.398800000     -0.418500000
H        5.378800000      2.398000000      0.418500000
H       -5.378400000      2.398800000     -0.418500000
H       -5.378800000     -2.398000000      0.418500000
H        2.387800000     -5.373400000     -0.460900000
H       -2.387000000     -5.373700000      0.461000000
H       -2.387800000      5.373400000     -0.460900000
H        2.387000000      5.373700000      0.461000000
61
NiOMP D2d B3LYP/6-31G*
Ni       0.000000000      0.000000000      0.000000000
N        1.372855000      1.372855000      0.000000000
N        1.372855000     -1.372855000      0.000000000
N       -1.372855000     -1.372855000      0.000000000
N       -1.372855000      1.372855000      0.000000000
C        2.722414000      1.216473000      0.227694000
C        3.422370000      2.482203000      0.158238000
C        1.216473000      2.722414000     -0.227694000
C        2.482203000      3.422370000     -0.158238000
C        4.896314000      2.653752000      0.373324000
C        2.653752000      4.896314000     -0.373324000
C       -1.216473000      2.722414000     -0.227694000
C       -2.482203000      3.422370000     -0.158238000
C       -2.722414000      1.216473000      0.227694000
C       -3.422370000      2.482203000      0.158238000
C       -2.653752000      4.896314000     -0.373324000
C       -4.896314000      2.653752000      0.373324000
C       -2.722414000     -1.216473000      0.227694000
C       -3.422370000     -2.482203000      0.158238000
C       -1.216473000     -2.722414000     -0.227694000
C       -2.482203000     -3.422370000     -0.158238000
C       -4.896314000     -2.653752000      0.373324000
C       -2.653752000     -4.896314000     -0.373324000
C        1.216473000     -2.722414000     -0.227694000
C        2.482203000     -3.422370000     -0.158238000
C        2.722414000     -1.216473000      0.227694000
C        3.422370000     -2.482203000      0.158238000
C        2.653752000     -4.896314000     -0.373324000
C        4.896314000     -2.653752000      0.373324000
C        3.356138000      0.000000000      0.391199000
C        0.000000000      3.356138000     -0.391199000
C       -3.356138000      0.000000000      0.391199000
C        0.000000000     -3.356138000     -0.391199000
H        4.425974000      0.000000000      0.565662000
H        0.000000000      4.425974000     -0.565662000
H       -4.425974000      0.000000000      0.565662000
H        0.000000000     -4.425974000     -0.565662000
H        5.189926000      3.704798000      0.299734000
H        5.205365000      2.295822000      1.363664000
H        5.483691000      2.096758000     -0.368184000
H        3.704798000      5.189926000     -0.299734000
H        2.295822000      5.205365000     -1.363664000
H        2.096758000      5.483691000      0.368184000
H       -3.704798000      5.189926000     -0.299734000
H       -2.096758000      5.483691000      0.368184000
H       -2.295822000      5.205365000     -1.363664000
H       -5.189926000      3.704798000      0.299734000
H       -5.483691000      2.096758000     -0.368184000
H       -5.205365000      2.295822000      1.363664000
H       -5.189926000     -3.704798000      0.299734000
H       -5.205365000     -2.295822000      1.363664000
H       -5.483691000     -2.096758000     -0.368184000
H       -3.704798000     -5.189926000     -0.299734000
H       -2.295822000     -5.205365000     -1.363664000
H       -2.096758000     -5.483691000      0.368184000
H        3.704798000     -5.189926000     -0.299734000
H        2.096758000     -5.483691000      0.368184000
H        2.295822000     -5.205365000     -1.363664000
H        5.189926000     -3.704798000      0.299734000
H        5.483691000     -2.096758000     -0.368184000
H        5.205365000     -2.295822000      1.363664000
61
NiOMP D4h B3LYP/6-31G*
Ni       0.000000000      0.000000000      0.000000000
N        0.000000000      1.958324000      0.000000000
N        1.958324000      0.000000000      0.000000000
N        0.000000000     -1.958324000      0.000000000
N       -1.958324000      0.000000000      0.000000000
C        1.086409000      2.807534000      0.000000000
C        0.682681000      4.197477000      0.000000000
C       -1.086409000      2.807534000      0.000000000
C       -0.682681000      4.197477000      0.000000000
C        1.629116000      5.360410000      0.000000000
C       -1.629116000      5.360410000      0.000000000
C       -2.807534000      1.086409000      0.000000000
C       -4.197477000      0.682681000      0.000000000
C       -2.807534000     -1.086409000      0.000000000
C       -4.197477000     -0.682681000      0.000000000
C       -5.360410000      1.629116000      0.000000000
C       -5.360410000     -1.629116000      0.000000000
C       -1.086409000     -2.807534000      0.000000000
C       -0.682681000     -4.197477000      0.000000000
C        1.086409000     -2.807534000      0.000000000
C        0.682681000     -4.197477000      0.000000000
C       -1.629116000     -5.360410000      0.000000000
C        1.629116000     -5.360410000      0.000000000
C        2.807534000     -1.086409000      0.000000000
C        4.197477000     -0.682681000      0.000000000
C        2.807534000      1.086409000      0.000000000
C        4.197477000      0.682681000      0.000000000
C        5.360410000     -1.629116000      0.000000000
C        5.360410000      1.629116000      0.000000000
C        2.405249000      2.405249000      0.000000000
C       -2.405249000      2.405249000      0.000000000
C       -2.405249000     -2.405249000      0.000000000
C        2.405249000     -2.405249000      0.000000000
H        3.171593000      3.171593000      0.000000000
H       -3.171593000      3.171593000      0.000000000
H       -3.171593000     -3.171593000      0.000000000
H        3.171593000     -3.171593000      0.000000000
H        1.090043000      6.312077000      0.000000000
H        2.281425000      5.353474000      0.882684000
H        2.281425000      5.353474000     -0.882684000
H       -1.090043000      6.312077000      0.000000000
H       -2.281425000      5.353474000     -0.882684000
H       -2.281425000      5.353474000      0.882684000
H       -6.312077000      1.090043000      0.000000000
H       -5.353474000      2.281425000      0.882684000
H       -5.353474000      2.281425000     -0.882684000
H       -6.312077000     -1.090043000      0.000000000
H       -5.353474000     -2.281425000     -0.882684000
H       -5.353474000     -2.281425000      0.882684000
H       -1.090043000     -6.312077000      0.000000000
H       -2.281425000     -5.353474000      0.882684000
H       -2.281425000     -5.353474000     -0.882684000
H        1.090043000     -6.312077000      0.000000000
H        2.281425000     -5.353474000     -0.882684000
H        2.281425000     -5.353474000      0.882684000
H        6.312077000     -1.090043000      0.000000000
H        5.353474000     -2.281425000      0.882684000
H        5.353474000     -2.281425000     -0.882684000
H        6.312077000      1.090043000      0.000000000
H        5.353474000      2.281425000     -0.882684000
H        5.353474000      2.281425000      0.882684000
61
NiOMP D4h B3LYP/pVTZ (H,C,N�pVTZ;Ni�cc-pVTZ)
Ni       0.000000000      0.000000000      0.000000000
N        0.000000000      1.977223000      0.000000000
N        1.977223000      0.000000000      0.000000000
N        0.000000000     -1.977223000      0.000000000
N       -1.977223000      0.000000000      0.000000000
C        1.088764000      2.814811000      0.000000000
C        0.681694000      4.204322000      0.000000000
C       -1.088764000      2.814811000      0.000000000
C       -0.681694000      4.204322000      0.000000000
C        1.623892000      5.367858000      0.000000000
C       -1.623892000      5.367858000      0.000000000
C       -2.814811000      1.088764000      0.000000000
C       -4.204322000      0.681694000      0.000000000
C       -2.814811000     -1.088764000      0.000000000
C       -4.204322000     -0.681694000      0.000000000
C       -5.367858000      1.623892000      0.000000000
C       -5.367858000     -1.623892000      0.000000000
C       -1.088764000     -2.814811000      0.000000000
C       -0.681694000     -4.204322000      0.000000000
C        1.088764000     -2.814811000      0.000000000
C        0.681694000     -4.204322000      0.000000000
C       -1.623892000     -5.367858000      0.000000000
C        1.623892000     -5.367858000      0.000000000
C        2.814811000     -1.088764000      0.000000000
C        4.204322000     -0.681694000      0.000000000
C        2.814811000      1.088764000      0.000000000
C        4.204322000      0.681694000      0.000000000
C        5.367858000     -1.623892000      0.000000000
C        5.367858000      1.623892000      0.000000000
C        2.405377000      2.405377000      0.000000000
C       -2.405377000      2.405377000      0.000000000
C       -2.405377000     -2.405377000      0.000000000
C        2.405377000     -2.405377000      0.000000000
H        3.169404000      3.169404000      0.000000000
H       -3.169404000      3.169404000      0.000000000
H       -3.169404000     -3.169404000      0.000000000
H        3.169404000     -3.169404000      0.000000000
H        1.083328000      6.314088000      0.000000000
H        2.272417000      5.361999000      0.880731000
H        2.272417000      5.361999000     -0.880731000
H       -1.083328000      6.314088000      0.000000000
H       -2.272417000      5.361999000     -0.880731000
H       -2.272417000      5.361999000      0.880731000
H       -6.314088000      1.083328000      0.000000000
H       -5.361999000      2.272417000      0.880731000
H       -5.361999000      2.272417000     -0.880731000
H       -6.314088000     -1.083328000      0.000000000
H       -5.361999000     -2.272417000     -0.880731000
H       -5.361999000     -2.272417000      0.880731000
H       -1.083328000     -6.314088000      0.000000000
H       -2.272417000     -5.361999000      0.880731000
H       -2.272417000     -5.361999000     -0.880731000
H        1.083328000     -6.314088000      0.000000000
H        2.272417000     -5.361999000     -0.880731000
H        2.272417000     -5.361999000      0.880731000
H        6.314088000     -1.083328000      0.000000000
H        5.361999000     -2.272417000      0.880731000
H        5.361999000     -2.272417000     -0.880731000
H        6.314088000      1.083328000      0.000000000
H        5.361999000      2.272417000     -0.880731000
H        5.361999000      2.272417000      0.880731000
61
NiOMP D4h B3LYP/cc-pVTZ
Ni       0.000000000      0.000000000      0.000000000
N        0.000000000      1.974210000      0.000000000
N        1.974210000      0.000000000      0.000000000
N        0.000000000     -1.974210000      0.000000000
N       -1.974210000      0.000000000      0.000000000
C        1.087038000      2.810268000      0.000000000
C        0.680422000      4.197417000      0.000000000
C       -1.087038000      2.810268000      0.000000000
C       -0.680422000      4.197417000      0.000000000
C        1.620981000      5.359362000      0.000000000
C       -1.620981000      5.359362000      0.000000000
C       -2.810268000      1.087038000      0.000000000
C       -4.197417000      0.680422000      0.000000000
C       -2.810268000     -1.087038000      0.000000000
C       -4.197417000     -0.680422000      0.000000000
C       -5.359362000      1.620981000      0.000000000
C       -5.359362000     -1.620981000      0.000000000
C       -1.087038000     -2.810268000      0.000000000
C       -0.680422000     -4.197417000      0.000000000
C        1.087038000     -2.810268000      0.000000000
C        0.680422000     -4.197417000      0.000000000
C       -1.620981000     -5.359362000      0.000000000
C        1.620981000     -5.359362000      0.000000000
C        2.810268000     -1.087038000      0.000000000
C        4.197417000     -0.680422000      0.000000000
C        2.810268000      1.087038000      0.000000000
C        4.197417000      0.680422000      0.000000000
C        5.359362000     -1.620981000      0.000000000
C        5.359362000      1.620981000      0.000000000
C        2.401414000      2.401414000      0.000000000
C       -2.401414000      2.401414000      0.000000000
C       -2.401414000     -2.401414000      0.000000000
C        2.401414000     -2.401414000      0.000000000
H        3.164574000      3.164574000      0.000000000
H       -3.164574000      3.164574000      0.000000000
H       -3.164574000     -3.164574000      0.000000000
H        3.164574000     -3.164574000      0.000000000
H        1.081926000      6.304953000      0.000000000
H        2.269825000      5.352741000      0.878908000
H        2.269825000      5.352741000     -0.878908000
H       -1.081926000      6.304953000      0.000000000
H       -2.269825000      5.352741000     -0.878908000
H       -2.269825000      5.352741000      0.878908000
H       -6.304953000      1.081926000      0.000000000
H       -5.352741000      2.269825000      0.878908000
H       -5.352741000      2.269825000     -0.878908000
H       -6.304953000     -1.081926000      0.000000000
H       -5.352741000     -2.269825000     -0.878908000
H       -5.352741000     -2.269825000      0.878908000
H       -1.081926000     -6.304953000      0.000000000
H       -2.269825000     -5.352741000      0.878908000
H       -2.269825000     -5.352741000     -0.878908000
H        1.081926000     -6.304953000      0.000000000
H        2.269825000     -5.352741000     -0.878908000
H        2.269825000     -5.352741000      0.878908000
H        6.304953000     -1.081926000      0.000000000
H        5.352741000     -2.269825000      0.878908000
H        5.352741000     -2.269825000     -0.878908000
H        6.304953000      1.081926000      0.000000000
H        5.352741000      2.269825000     -0.878908000
H        5.352741000      2.269825000      0.878908000
61
NiOMP D4h B3LYP/cc-pVTZ(Ni�ECP10MDF,(8s7p6d2f1g)/[6s5p3d2f1g];H,C,N�cc-pVTZ)
Ni       0.000000000      0.000000000      0.000000000
N        0.000000000      1.971810000      0.000000000
N        1.971810000      0.000000000      0.000000000
N        0.000000000     -1.971810000      0.000000000
N       -1.971810000      0.000000000      0.000000000
C        1.086484000      2.808729000      0.000000000
C        0.680375000      4.195759000      0.000000000
C       -1.086484000      2.808729000      0.000000000
C       -0.680375000      4.195759000      0.000000000
C        1.620939000      5.357684000      0.000000000
C       -1.620939000      5.357684000      0.000000000
C       -2.808729000      1.086484000      0.000000000
C       -4.195759000      0.680375000      0.000000000
C       -2.808729000     -1.086484000      0.000000000
C       -4.195759000     -0.680375000      0.000000000
C       -5.357684000      1.620939000      0.000000000
C       -5.357684000     -1.620939000      0.000000000
C       -1.086484000     -2.808729000      0.000000000
C       -0.680375000     -4.195759000      0.000000000
C        1.086484000     -2.808729000      0.000000000
C        0.680375000     -4.195759000      0.000000000
C       -1.620939000     -5.357684000      0.000000000
C        1.620939000     -5.357684000      0.000000000
C        2.808729000     -1.086484000      0.000000000
C        4.195759000     -0.680375000      0.000000000
C        2.808729000      1.086484000      0.000000000
C        4.195759000      0.680375000      0.000000000
C        5.357684000     -1.620939000      0.000000000
C        5.357684000      1.620939000      0.000000000
C        2.400844000      2.400844000      0.000000000
C       -2.400844000      2.400844000      0.000000000
C       -2.400844000     -2.400844000      0.000000000
C        2.400844000     -2.400844000      0.000000000
H        3.163972000      3.163972000      0.000000000
H       -3.163972000      3.163972000      0.000000000
H       -3.163972000     -3.163972000      0.000000000
H        3.163972000     -3.163972000      0.000000000
H        1.081871000      6.303266000      0.000000000
H        2.269776000      5.351069000      0.878903000
H        2.269776000      5.351069000     -0.878903000
H       -1.081871000      6.303266000      0.000000000
H       -2.269776000      5.351069000     -0.878903000
H       -2.269776000      5.351069000      0.878903000
H       -6.303266000      1.081871000      0.000000000
H       -5.351069000      2.269776000      0.878903000
H       -5.351069000      2.269776000     -0.878903000
H       -6.303266000     -1.081871000      0.000000000
H       -5.351069000     -2.269776000     -0.878903000
H       -5.351069000     -2.269776000      0.878903000
H       -1.081871000     -6.303266000      0.000000000
H       -2.269776000     -5.351069000      0.878903000
H       -2.269776000     -5.351069000     -0.878903000
H        1.081871000     -6.303266000      0.000000000
H        2.269776000     -5.351069000     -0.878903000
H        2.269776000     -5.351069000      0.878903000
H        6.303266000     -1.081871000      0.000000000
H        5.351069000     -2.269776000      0.878903000
H        5.351069000     -2.269776000     -0.878903000
H        6.303266000      1.081871000      0.000000000
H        5.351069000      2.269776000     -0.878903000
H        5.351069000      2.269776000      0.878903000
61
NiOMP D4h PBE0/cc-pVTZ
Ni       0.000000000      0.000000000      0.000000000
N        0.000000000      1.958581000      0.000000000
N        1.958581000      0.000000000      0.000000000
N        0.000000000     -1.958581000      0.000000000
N       -1.958581000      0.000000000      0.000000000
C        1.079664000      2.794674000      0.000000000
C        0.679027000      4.178104000      0.000000000
C       -1.079664000      2.794674000      0.000000000
C       -0.679027000      4.178104000      0.000000000
C        1.617845000      5.332059000      0.000000000
C       -1.617845000      5.332059000      0.000000000
C       -2.794674000      1.079664000      0.000000000
C       -4.178104000      0.679027000      0.000000000
C       -2.794674000     -1.079664000      0.000000000
C       -4.178104000     -0.679027000      0.000000000
C       -5.332059000      1.617845000      0.000000000
C       -5.332059000     -1.617845000      0.000000000
C       -1.079664000     -2.794674000      0.000000000
C       -0.679027000     -4.178104000      0.000000000
C        1.079664000     -2.794674000      0.000000000
C        0.679027000     -4.178104000      0.000000000
C       -1.617845000     -5.332059000      0.000000000
C        1.617845000     -5.332059000      0.000000000
C        2.794674000     -1.079664000      0.000000000
C        4.178104000     -0.679027000      0.000000000
C        2.794674000      1.079664000      0.000000000
C        4.178104000      0.679027000      0.000000000
C        5.332059000     -1.617845000      0.000000000
C        5.332059000      1.617845000      0.000000000
C        2.392666000      2.392666000      0.000000000
C       -2.392666000      2.392666000      0.000000000
C       -2.392666000     -2.392666000      0.000000000
C        2.392666000     -2.392666000      0.000000000
H        3.157293000      3.157293000      0.000000000
H       -3.157293000      3.157293000      0.000000000
H       -3.157293000     -3.157293000      0.000000000
H        3.157293000     -3.157293000      0.000000000
H        1.079287000      6.279460000      0.000000000
H        2.266679000      5.322905000      0.880087000
H        2.266679000      5.322905000     -0.880087000
H       -1.079287000      6.279460000      0.000000000
H       -2.266679000      5.322905000     -0.880087000
H       -2.266679000      5.322905000      0.880087000
H       -6.279460000      1.079287000      0.000000000
H       -5.322905000      2.266679000      0.880087000
H       -5.322905000      2.266679000     -0.880087000
H       -6.279460000     -1.079287000      0.000000000
H       -5.322905000     -2.266679000     -0.880087000
H       -5.322905000     -2.266679000      0.880087000
H       -1.079287000     -6.279460000      0.000000000
H       -2.266679000     -5.322905000      0.880087000
H       -2.266679000     -5.322905000     -0.880087000
H        1.079287000     -6.279460000      0.000000000
H        2.266679000     -5.322905000     -0.880087000
H        2.266679000     -5.322905000      0.880087000
H        6.279460000     -1.079287000      0.000000000
H        5.322905000     -2.266679000      0.880087000
H        5.322905000     -2.266679000     -0.880087000
H        6.279460000      1.079287000      0.000000000
H        5.322905000      2.266679000     -0.880087000
H        5.322905000      2.266679000      0.880087000
61
NiOMP D4h M06/cc-pVTZ
Ni       0.000000000      0.000000000      0.000000000
N        0.000000000      1.956240000      0.000000000
N        1.956240000      0.000000000      0.000000000
N        0.000000000     -1.956240000      0.000000000
N       -1.956240000      0.000000000      0.000000000
C        1.079924000      2.792546000      0.000000000
C        0.677507000      4.171624000      0.000000000
C       -1.079924000      2.792546000      0.000000000
C       -0.677507000      4.171624000      0.000000000
C        1.612786000      5.323601000      0.000000000
C       -1.612786000      5.323601000      0.000000000
C       -2.792546000      1.079924000      0.000000000
C       -4.171624000      0.677507000      0.000000000
C       -2.792546000     -1.079924000      0.000000000
C       -4.171624000     -0.677507000      0.000000000
C       -5.323601000      1.612786000      0.000000000
C       -5.323601000     -1.612786000      0.000000000
C       -1.079924000     -2.792546000      0.000000000
C       -0.677507000     -4.171624000      0.000000000
C        1.079924000     -2.792546000      0.000000000
C        0.677507000     -4.171624000      0.000000000
C       -1.612786000     -5.323601000      0.000000000
C        1.612786000     -5.323601000      0.000000000
C        2.792546000     -1.079924000      0.000000000
C        4.171624000     -0.677507000      0.000000000
C        2.792546000      1.079924000      0.000000000
C        4.171624000      0.677507000      0.000000000
C        5.323601000     -1.612786000      0.000000000
C        5.323601000      1.612786000      0.000000000
C        2.391192000      2.391192000      0.000000000
C       -2.391192000      2.391192000      0.000000000
C       -2.391192000     -2.391192000      0.000000000
C        2.391192000     -2.391192000      0.000000000
H        3.156356000      3.156356000      0.000000000
H       -3.156356000      3.156356000      0.000000000
H       -3.156356000     -3.156356000      0.000000000
H        3.156356000     -3.156356000      0.000000000
H        1.075458000      6.271236000      0.000000000
H        2.262809000      5.315675000      0.878316000
H        2.262809000      5.315675000     -0.878316000
H       -1.075458000      6.271236000      0.000000000
H       -2.262809000      5.315675000     -0.878316000
H       -2.262809000      5.315675000      0.878316000
H       -6.271236000      1.075458000      0.000000000
H       -5.315675000      2.262809000      0.878316000
H       -5.315675000      2.262809000     -0.878316000
H       -6.271236000     -1.075458000      0.000000000
H       -5.315675000     -2.262809000     -0.878316000
H       -5.315675000     -2.262809000      0.878316000
H       -1.075458000     -6.271236000      0.000000000
H       -2.262809000     -5.315675000      0.878316000
H       -2.262809000     -5.315675000     -0.878316000
H        1.075458000     -6.271236000      0.000000000
H        2.262809000     -5.315675000     -0.878316000
H        2.262809000     -5.315675000      0.878316000
H        6.271236000     -1.075458000      0.000000000
H        5.315675000     -2.262809000      0.878316000
H        5.315675000     -2.262809000     -0.878316000
H        6.271236000      1.075458000      0.000000000
H        5.315675000      2.262809000     -0.878316000
H        5.315675000      2.262809000      0.878316000
61
NiOMP D4h B97D/cc-pVTZ
Ni       0.000000000      0.000000000      0.000000000
N        0.000000000      1.975828000      0.000000000
N        1.975828000      0.000000000      0.000000000
N        0.000000000     -1.975828000      0.000000000
N       -1.975828000      0.000000000      0.000000000
C        1.091499000      2.817798000      0.000000000
C        0.683490000      4.205428000      0.000000000
C       -1.091499000      2.817798000      0.000000000
C       -0.683490000      4.205428000      0.000000000
C        1.626813000      5.368235000      0.000000000
C       -1.626813000      5.368235000      0.000000000
C       -2.817798000      1.091499000      0.000000000
C       -4.205428000      0.683490000      0.000000000
C       -2.817798000     -1.091499000      0.000000000
C       -4.205428000     -0.683490000      0.000000000
C       -5.368235000      1.626813000      0.000000000
C       -5.368235000     -1.626813000      0.000000000
C       -1.091499000     -2.817798000      0.000000000
C       -0.683490000     -4.205428000      0.000000000
C        1.091499000     -2.817798000      0.000000000
C        0.683490000     -4.205428000      0.000000000
C       -1.626813000     -5.368235000      0.000000000
C        1.626813000     -5.368235000      0.000000000
C        2.817798000     -1.091499000      0.000000000
C        4.205428000     -0.683490000      0.000000000
C        2.817798000      1.091499000      0.000000000
C        4.205428000      0.683490000      0.000000000
C        5.368235000     -1.626813000      0.000000000
C        5.368235000      1.626813000      0.000000000
C        2.410266000      2.410266000      0.000000000
C       -2.410266000      2.410266000      0.000000000
C       -2.410266000     -2.410266000      0.000000000
C        2.410266000     -2.410266000      0.000000000
H        3.177037000      3.177037000      0.000000000
H       -3.177037000      3.177037000      0.000000000
H       -3.177037000     -3.177037000      0.000000000
H        3.177037000     -3.177037000      0.000000000
H        1.081172000      6.317200000      0.000000000
H        2.279632000      5.354204000      0.883630000
H        2.279632000      5.354204000     -0.883630000
H       -1.081172000      6.317200000      0.000000000
H       -2.279632000      5.354204000     -0.883630000
H       -2.279632000      5.354204000      0.883630000
H       -6.317200000      1.081172000      0.000000000
H       -5.354204000      2.279632000      0.883630000
H       -5.354204000      2.279632000     -0.883630000
H       -6.317200000     -1.081172000      0.000000000
H       -5.354204000     -2.279632000     -0.883630000
H       -5.354204000     -2.279632000      0.883630000
H       -1.081172000     -6.317200000      0.000000000
H       -2.279632000     -5.354204000      0.883630000
H       -2.279632000     -5.354204000     -0.883630000
H        1.081172000     -6.317200000      0.000000000
H        2.279632000     -5.354204000     -0.883630000
H        2.279632000     -5.354204000      0.883630000
H        6.317200000     -1.081172000      0.000000000
H        5.354204000     -2.279632000      0.883630000
H        5.354204000     -2.279632000     -0.883630000
H        6.317200000      1.081172000      0.000000000
H        5.354204000      2.279632000     -0.883630000
H        5.354204000      2.279632000      0.883630000
61
NiOMP D2d PBE/pVTZ (H,C,N�pVTZ;Ni�cc-pVTZ)
Ni       0.000000000      0.000000000      0.000000000
N        1.382963000      1.382963000      0.000000000
N       -1.382963000      1.382963000      0.000000000
N        1.382963000     -1.382963000      0.000000000
N       -1.382963000     -1.382963000      0.000000000
C        1.220109000      2.739841000      0.206086000
C       -2.739841000     -1.220109000     -0.206086000
C        2.739841000      1.220109000     -0.206086000
C       -1.220109000      2.739841000      0.206086000
C        1.220109000     -2.739841000      0.206086000
C        2.739841000     -1.220109000     -0.206086000
C       -2.739841000      1.220109000     -0.206086000
C       -1.220109000     -2.739841000      0.206086000
C        2.489639000      3.438891000      0.144443000
C       -3.438891000     -2.489639000     -0.144443000
C        3.438891000      2.489639000     -0.144443000
C       -2.489639000      3.438891000      0.144443000
C        2.489639000     -3.438891000      0.144443000
C        3.438891000     -2.489639000     -0.144443000
C       -3.438891000      2.489639000     -0.144443000
C       -2.489639000     -3.438891000      0.144443000
C        2.659613000      4.912942000      0.338736000
C       -4.912942000     -2.659613000     -0.338736000
C        4.912942000      2.659613000     -0.338736000
C       -2.659613000      4.912942000      0.338736000
C        2.659613000     -4.912942000      0.338736000
C        4.912942000     -2.659613000     -0.338736000
C       -4.912942000      2.659613000     -0.338736000
C       -2.659613000     -4.912942000      0.338736000
C        0.000000000      3.376957000      0.352705000
C       -3.376957000      0.000000000     -0.352705000
C        3.376957000      0.000000000     -0.352705000
C        0.000000000     -3.376957000      0.352705000
H        0.000000000      4.455056000      0.511236000
H       -4.455056000      0.000000000     -0.511236000
H        4.455056000      0.000000000     -0.511236000
H        0.000000000     -4.455056000      0.511236000
H        3.717226000      5.202774000      0.278669000
H       -5.202774000     -3.717226000     -0.278669000
H        5.202774000      3.717226000     -0.278669000
H       -3.717226000      5.202774000      0.278669000
H        3.717226000     -5.202774000      0.278669000
H        5.202774000     -3.717226000     -0.278669000
H       -5.202774000      3.717226000     -0.278669000
H       -3.717226000     -5.202774000      0.278669000
H        2.116234000      5.492325000     -0.425481000
H       -5.492325000     -2.116234000      0.425481000
H        5.492325000      2.116234000      0.425481000
H       -2.116234000      5.492325000     -0.425481000
H        2.116234000     -5.492325000     -0.425481000
H        5.492325000     -2.116234000      0.425481000
H       -5.492325000      2.116234000      0.425481000
H       -2.116234000     -5.492325000     -0.425481000
H        2.284482000      5.240131000      1.321709000
H       -5.240131000     -2.284482000     -1.321709000
H        5.240131000      2.284482000     -1.321709000
H       -2.284482000      5.240131000      1.321709000
H        2.284482000     -5.240131000      1.321709000
H        5.240131000     -2.284482000     -1.321709000
H       -5.240131000      2.284482000     -1.321709000
H       -2.284482000     -5.240131000      1.321709000
61
NiOMP D4h PBE/pVTZ (H,C,N�pVTZ;Ni�cc-pVTZ)
Ni       0.000000000      0.000000000      0.000000000
N        0.000000000      1.970136000      0.000000000
N        1.970136000      0.000000000      0.000000000
N        0.000000000     -1.970136000      0.000000000
N       -1.970136000      0.000000000      0.000000000
C        1.092207000      2.818532000      0.000000000
C        0.686046000      4.210630000      0.000000000
C       -1.092207000      2.818532000      0.000000000
C       -0.686046000      4.210630000      0.000000000
C        1.629127000      5.372495000      0.000000000
C       -1.629127000      5.372495000      0.000000000
C       -2.818532000      1.092207000      0.000000000
C       -4.210630000      0.686046000      0.000000000
C       -2.818532000     -1.092207000      0.000000000
C       -4.210630000     -0.686046000      0.000000000
C       -5.372495000      1.629127000      0.000000000
C       -5.372495000     -1.629127000      0.000000000
C       -1.092207000     -2.818532000      0.000000000
C       -0.686046000     -4.210630000      0.000000000
C        1.092207000     -2.818532000      0.000000000
C        0.686046000     -4.210630000      0.000000000
C       -1.629127000     -5.372495000      0.000000000
C        1.629127000     -5.372495000      0.000000000
C        2.818532000     -1.092207000      0.000000000
C        4.210630000     -0.686046000      0.000000000
C        2.818532000      1.092207000      0.000000000
C        4.210630000      0.686046000      0.000000000
C        5.372495000     -1.629127000      0.000000000
C        5.372495000      1.629127000      0.000000000
C        2.413976000      2.413976000      0.000000000
C       -2.413976000      2.413976000      0.000000000
C       -2.413976000     -2.413976000      0.000000000
C        2.413976000     -2.413976000      0.000000000
H        3.184422000      3.184422000      0.000000000
H       -3.184422000      3.184422000      0.000000000
H       -3.184422000     -3.184422000      0.000000000
H        3.184422000     -3.184422000      0.000000000
H        1.084712000      6.326289000      0.000000000
H        2.283563000      5.367769000      0.886662000
H        2.283563000      5.367769000     -0.886662000
H       -1.084712000      6.326289000      0.000000000
H       -2.283563000      5.367769000     -0.886662000
H       -2.283563000      5.367769000      0.886662000
H       -6.326289000      1.084712000      0.000000000
H       -5.367769000      2.283563000      0.886662000
H       -5.367769000      2.283563000     -0.886662000
H       -6.326289000     -1.084712000      0.000000000
H       -5.367769000     -2.283563000     -0.886662000
H       -5.367769000     -2.283563000      0.886662000
H       -1.084712000     -6.326289000      0.000000000
H       -2.283563000     -5.367769000      0.886662000
H       -2.283563000     -5.367769000     -0.886662000
H        1.084712000     -6.326289000      0.000000000
H        2.283563000     -5.367769000     -0.886662000
H        2.283563000     -5.367769000      0.886662000
H        6.326289000     -1.084712000      0.000000000
H        5.367769000     -2.283563000      0.886662000
H        5.367769000     -2.283563000     -0.886662000
H        6.326289000      1.084712000      0.000000000
H        5.367769000      2.283563000     -0.886662000
H        5.367769000      2.283563000      0.886662000
61
NiOMP D2d PBE/cc-pVTZ
Ni       0.000000000      0.000000000      0.000000000
N        1.383874000      1.383874000      0.000000000
N       -1.383874000      1.383874000      0.000000000
N        1.383874000     -1.383874000      0.000000000
N       -1.383874000     -1.383874000      0.000000000
C        1.218151000      2.743792000      0.169216000
C       -2.743792000     -1.218151000     -0.169216000
C        2.743792000      1.218151000     -0.169216000
C       -1.218151000      2.743792000      0.169216000
C        1.218151000     -2.743792000      0.169216000
C        2.743792000     -1.218151000     -0.169216000
C       -2.743792000      1.218151000     -0.169216000
C       -1.218151000     -2.743792000      0.169216000
C        2.486472000      3.440763000      0.118762000
C       -3.440763000     -2.486472000     -0.118762000
C        3.440763000      2.486472000     -0.118762000
C       -2.486472000      3.440763000      0.118762000
C        2.486472000     -3.440763000      0.118762000
C        3.440763000     -2.486472000     -0.118762000
C       -3.440763000      2.486472000     -0.118762000
C       -2.486472000     -3.440763000      0.118762000
C        2.651776000      4.917327000      0.279039000
C       -4.917327000     -2.651776000     -0.279039000
C        4.917327000      2.651776000     -0.279039000
C       -2.651776000      4.917327000      0.279039000
C        2.651776000     -4.917327000      0.279039000
C        4.917327000     -2.651776000     -0.279039000
C       -4.917327000      2.651776000     -0.279039000
C       -2.651776000     -4.917327000      0.279039000
C        0.000000000      3.383579000      0.290951000
C       -3.383579000      0.000000000     -0.290951000
C        3.383579000      0.000000000     -0.290951000
C        0.000000000     -3.383579000      0.290951000
H        0.000000000      4.464604000      0.420587000
H       -4.464604000      0.000000000     -0.420587000
H        4.464604000      0.000000000     -0.420587000
H        0.000000000     -4.464604000      0.420587000
H        3.708500000      5.207876000      0.224151000
H       -5.207876000     -3.708500000     -0.224151000
H        5.207876000      3.708500000     -0.224151000
H       -3.708500000      5.207876000      0.224151000
H        3.708500000     -5.207876000      0.224151000
H        5.207876000     -3.708500000     -0.224151000
H       -5.207876000      3.708500000     -0.224151000
H       -3.708500000     -5.207876000      0.224151000
H        2.115445000      5.476180000     -0.503738000
H       -5.476180000     -2.115445000      0.503738000
H        5.476180000      2.115445000      0.503738000
H       -2.115445000      5.476180000     -0.503738000
H        2.115445000     -5.476180000     -0.503738000
H        5.476180000     -2.115445000      0.503738000
H       -5.476180000      2.115445000      0.503738000
H       -2.115445000     -5.476180000     -0.503738000
H        2.263611000      5.267608000      1.247895000
H       -5.267608000     -2.263611000     -1.247895000
H        5.267608000      2.263611000     -1.247895000
H       -2.263611000      5.267608000      1.247895000
H        2.263611000     -5.267608000      1.247895000
H        5.267608000     -2.263611000     -1.247895000
H       -5.267608000      2.263611000     -1.247895000
H       -2.263611000     -5.267608000      1.247895000
61
NiOMP D4h PBE/cc-pVTZ
Ni       0.000000000      0.000000000      0.000000000
N        0.000000000      1.966755000      0.000000000
N        1.966755000      0.000000000      0.000000000
N        0.000000000     -1.966755000      0.000000000
N       -1.966755000      0.000000000      0.000000000
C        1.090633000      2.813969000      0.000000000
C        0.684783000      4.203700000      0.000000000
C       -1.090633000      2.813969000      0.000000000
C       -0.684783000      4.203700000      0.000000000
C        1.626321000      5.364187000      0.000000000
C       -1.626321000      5.364187000      0.000000000
C       -2.813969000      1.090633000      0.000000000
C       -4.203700000      0.684783000      0.000000000
C       -2.813969000     -1.090633000      0.000000000
C       -4.203700000     -0.684783000      0.000000000
C       -5.364187000      1.626321000      0.000000000
C       -5.364187000     -1.626321000      0.000000000
C       -1.090633000     -2.813969000      0.000000000
C       -0.684783000     -4.203700000      0.000000000
C        1.090633000     -2.813969000      0.000000000
C        0.684783000     -4.203700000      0.000000000
C       -1.626321000     -5.364187000      0.000000000
C        1.626321000     -5.364187000      0.000000000
C        2.813969000     -1.090633000      0.000000000
C        4.203700000     -0.684783000      0.000000000
C        2.813969000      1.090633000      0.000000000
C        4.203700000      0.684783000      0.000000000
C        5.364187000     -1.626321000      0.000000000
C        5.364187000      1.626321000      0.000000000
C        2.410253000      2.410253000      0.000000000
C       -2.410253000      2.410253000      0.000000000
C       -2.410253000     -2.410253000      0.000000000
C        2.410253000     -2.410253000      0.000000000
H        3.180081000      3.180081000      0.000000000
H       -3.180081000      3.180081000      0.000000000
H       -3.180081000     -3.180081000      0.000000000
H        3.180081000     -3.180081000      0.000000000
H        1.082858000      6.317453000      0.000000000
H        2.281221000      5.358357000      0.885114000
H        2.281221000      5.358357000     -0.885114000
H       -1.082858000      6.317453000      0.000000000
H       -2.281221000      5.358357000     -0.885114000
H       -2.281221000      5.358357000      0.885114000
H       -6.317453000      1.082858000      0.000000000
H       -5.358357000      2.281221000      0.885114000
H       -5.358357000      2.281221000     -0.885114000
H       -6.317453000     -1.082858000      0.000000000
H       -5.358357000     -2.281221000     -0.885114000
H       -5.358357000     -2.281221000      0.885114000
H       -1.082858000     -6.317453000      0.000000000
H       -2.281221000     -5.358357000      0.885114000
H       -2.281221000     -5.358357000     -0.885114000
H        1.082858000     -6.317453000      0.000000000
H        2.281221000     -5.358357000     -0.885114000
H        2.281221000     -5.358357000      0.885114000
H        6.317453000     -1.082858000      0.000000000
H        5.358357000     -2.281221000      0.885114000
H        5.358357000     -2.281221000     -0.885114000
H        6.317453000      1.082858000      0.000000000
H        5.358357000      2.281221000     -0.885114000
H        5.358357000      2.281221000      0.885114000
61
NiOMP D2d RI MP2 L2
Ni       0.000010460      0.000017870      0.000022630
N        1.341461110      1.341469830     -0.000020450
N       -1.341450890      1.341449140      0.000033310
N       -1.341427300     -1.341421740     -0.000008950
N        1.341438050     -1.341435410      0.000071540
C        1.206117490      2.675307500      0.303978200
C        2.458623090      3.376422420      0.211752090
C        2.675295640      1.206102600     -0.304087040
C        3.376410360      2.458613600     -0.211973050
C        2.636727420      4.828120170      0.498507140
C        4.828098610      2.636705630     -0.498794330
C        2.675231540     -1.206142460     -0.304194150
C        3.376344000     -2.458641020     -0.211891220
C        1.206108690     -2.675209200      0.304359100
C        2.458598610     -3.376348870      0.212143250
C        4.827988680     -2.636836920     -0.498880000
C        2.636722290     -4.827996040      0.499152450
C       -1.206125000     -2.675211530      0.304282070
C       -2.458618140     -3.376354100      0.211927790
C       -2.675191390     -1.206122920     -0.304363050
C       -3.376318700     -2.458638550     -0.212152990
C       -2.636770900     -4.828011870      0.498870670
C       -4.827937170     -2.636812790     -0.499265180
C       -2.675270630      1.206111670     -0.304074200
C       -3.376409630      2.458613240     -0.211807930
C       -1.206125570      2.675262050      0.304213000
C       -2.458649880      3.376373280      0.212052960
C       -4.828086110      2.636743680     -0.498662330
C       -2.636778260      4.828031740      0.499001890
C       -0.000008220      3.302677870      0.524052250
C        3.302641940     -0.000025020     -0.524134650
C       -0.000029840     -3.302578150      0.524388000
C       -3.302600620      0.000000920     -0.524272560
H       -0.000014060      4.358853410      0.756746340
H        4.358803220     -0.000047270     -0.756893740
H       -0.000041610     -4.358729620      0.757192680
H       -4.358746690     -0.000008560     -0.757100340
H        3.679134930      5.122709600      0.396694770
H        2.049792400      5.444350860     -0.184283360
H        2.321177640      5.072914320      1.513446990
H        5.122684790      3.679118500     -0.397038550
H        5.444341940      2.049806690      0.184014920
H        5.072850300      2.321087910     -1.513721700
H        5.122285200     -3.679420510     -0.398006570
H        5.072771230     -2.320502480     -1.513573090
H        5.444421110     -2.050664850      0.184385410
H        3.679389920     -5.122239630      0.399006380
H        2.319683040     -5.072858750      1.513607500
H        2.051047580     -5.444445080     -0.184529020
H       -3.679421800     -5.122256610      0.398578240
H       -2.051003290     -5.444391880     -0.184793680
H       -2.319804810     -5.072911160      1.513337060
H       -5.122294470     -3.679380210     -0.398414890
H       -5.444412880     -2.050618240      0.183945780
H       -5.072641730     -2.320436120     -1.513964990
H       -5.122839350      3.679014290     -0.395926580
H       -5.072618500      2.322150660     -1.513964790
H       -5.444341690      2.049046820      0.183441090
H       -3.679522830      5.122168400      0.399372160
H       -2.319203700      5.073006090      1.513260960
H       -2.051495580      5.444446730     -0.185045200
37
NiP D4h B3LYP/pVTZ (H,C,N�pVTZ;Ni�cc-pVTZ)
Ni       0.000000000      0.000000000      0.000000000
N        0.000000000      1.976241000      0.000000000
N        1.976241000      0.000000000      0.000000000
N        0.000000000     -1.976241000      0.000000000
N       -1.976241000      0.000000000      0.000000000
C        1.091170000      2.813680000      0.000000000
C        0.677820000      4.191150000      0.000000000
C       -1.091170000      2.813680000      0.000000000
C       -0.677820000      4.191150000      0.000000000
C       -2.813680000      1.091170000      0.000000000
C       -4.191150000      0.677820000      0.000000000
C       -2.813680000     -1.091170000      0.000000000
C       -4.191150000     -0.677820000      0.000000000
C       -1.091170000     -2.813680000      0.000000000
C       -0.677820000     -4.191150000      0.000000000
C        1.091170000     -2.813680000      0.000000000
C        0.677820000     -4.191150000      0.000000000
C        2.813680000     -1.091170000      0.000000000
C        4.191150000     -0.677820000      0.000000000
C        2.813680000      1.091170000      0.000000000
C        4.191150000      0.677820000      0.000000000
C        2.410117000      2.410117000      0.000000000
C       -2.410117000      2.410117000      0.000000000
C       -2.410117000     -2.410117000      0.000000000
C        2.410117000     -2.410117000      0.000000000
H        3.175032000      3.175032000      0.000000000
H       -3.175032000      3.175032000      0.000000000
H       -3.175032000     -3.175032000      0.000000000
H        3.175032000     -3.175032000      0.000000000
H       -5.032410000     -1.353008000      0.000000000
H       -5.032410000      1.353008000      0.000000000
H       -1.353008000      5.032410000      0.000000000
H        1.353008000      5.032410000      0.000000000
H        5.032410000      1.353008000      0.000000000
H        5.032410000     -1.353008000      0.000000000
H        1.353008000     -5.032410000      0.000000000
H       -1.353008000     -5.032410000      0.000000000
37
NiP D4h B3LYP/��-pVTZ
Ni       0.000000000      0.000000000      0.000000000
N        0.000000000      1.973167000      0.000000000
N        1.973167000      0.000000000      0.000000000
N        0.000000000     -1.973167000      0.000000000
N       -1.973167000      0.000000000      0.000000000
C        1.089447000      2.809084000      0.000000000
C        0.676468000      4.184243000      0.000000000
C       -1.089447000      2.809084000      0.000000000
C       -0.676468000      4.184243000      0.000000000
C       -2.809084000      1.089447000      0.000000000
C       -4.184243000      0.676468000      0.000000000
C       -2.809084000     -1.089447000      0.000000000
C       -4.184243000     -0.676468000      0.000000000
C       -1.089447000     -2.809084000      0.000000000
C       -0.676468000     -4.184243000      0.000000000
C        1.089447000     -2.809084000      0.000000000
C        0.676468000     -4.184243000      0.000000000
C        2.809084000     -1.089447000      0.000000000
C        4.184243000     -0.676468000      0.000000000
C        2.809084000      1.089447000      0.000000000
C        4.184243000      0.676468000      0.000000000
C        2.406132000      2.406132000      0.000000000
C       -2.406132000      2.406132000      0.000000000
C       -2.406132000     -2.406132000      0.000000000
C        2.406132000     -2.406132000      0.000000000
H        3.170172000      3.170172000      0.000000000
H       -3.170172000      3.170172000      0.000000000
H       -3.170172000     -3.170172000      0.000000000
H        3.170172000     -3.170172000      0.000000000
H       -5.024260000     -1.351532000      0.000000000
H       -5.024260000      1.351532000      0.000000000
H       -1.351532000      5.024260000      0.000000000
H        1.351532000      5.024260000      0.000000000
H        5.024260000      1.351532000      0.000000000
H        5.024260000     -1.351532000      0.000000000
H        1.351532000     -5.024260000      0.000000000
H       -1.351532000     -5.024260000      0.000000000
37
NiP D2d PBE/pVTZ (H,C,N�pVTZ;Ni�cc-pVTZ)
Ni       0.000000000      0.000000000      0.000000000
N        1.383320000      1.383320000      0.000000000
N       -1.383320000      1.383320000      0.000000000
N        1.383320000     -1.383320000      0.000000000
N       -1.383320000     -1.383320000      0.000000000
C        1.218081000      2.743066000      0.198653000
C       -2.743066000     -1.218081000     -0.198653000
C        2.743066000      1.218081000     -0.198653000
C       -1.218081000      2.743066000      0.198653000
C        1.218081000     -2.743066000      0.198653000
C        2.743066000     -1.218081000     -0.198653000
C       -2.743066000      1.218081000     -0.198653000
C       -1.218081000     -2.743066000      0.198653000
C        2.483824000      3.428962000      0.136966000
C       -3.428962000     -2.483824000     -0.136966000
C        3.428962000      2.483824000     -0.136966000
C       -2.483824000      3.428962000      0.136966000
C        2.483824000     -3.428962000      0.136966000
C        3.428962000     -2.483824000     -0.136966000
C       -3.428962000      2.483824000     -0.136966000
C       -2.483824000     -3.428962000      0.136966000
C        0.000000000      3.386008000      0.340361000
C       -3.386008000      0.000000000     -0.340361000
C        3.386008000      0.000000000     -0.340361000
C        0.000000000     -3.386008000      0.340361000
H        0.000000000      4.465390000      0.493152000
H       -4.465390000      0.000000000     -0.493152000
H        4.465390000      0.000000000     -0.493152000
H        0.000000000     -4.465390000      0.493152000
H       -4.500998000     -2.608903000     -0.267103000
H       -2.608903000     -4.500998000      0.267103000
H        2.608903000     -4.500998000      0.267103000
H        4.500998000     -2.608903000     -0.267103000
H        4.500998000      2.608903000     -0.267103000
H        2.608903000      4.500998000      0.267103000
H       -2.608903000      4.500998000      0.267103000
H       -4.500998000      2.608903000     -0.267103000
37
NiP D4h PBE/pVTZ (H,C,N�pVTZ;Ni�cc-pVTZ)
Ni       0.000000000      0.000000000      0.000000000
N        0.000000000      1.969376000      0.000000000
N        1.969376000      0.000000000      0.000000000
N        0.000000000     -1.969376000      0.000000000
N       -1.969376000      0.000000000      0.000000000
C        1.094566000      2.817840000      0.000000000
C        0.681716000      4.197861000      0.000000000
C       -1.094566000      2.817840000      0.000000000
C       -0.681716000      4.197861000      0.000000000
C       -2.817840000      1.094566000      0.000000000
C       -4.197861000      0.681716000      0.000000000
C       -2.817840000     -1.094566000      0.000000000
C       -4.197861000     -0.681716000      0.000000000
C       -1.094566000     -2.817840000      0.000000000
C       -0.681716000     -4.197861000      0.000000000
C        1.094566000     -2.817840000      0.000000000
C        0.681716000     -4.197861000      0.000000000
C        2.817840000     -1.094566000      0.000000000
C        4.197861000     -0.681716000      0.000000000
C        2.817840000      1.094566000      0.000000000
C        4.197861000      0.681716000      0.000000000
C        2.418548000      2.418548000      0.000000000
C       -2.418548000      2.418548000      0.000000000
C       -2.418548000     -2.418548000      0.000000000
C        2.418548000     -2.418548000      0.000000000
H        3.189384000      3.189384000      0.000000000
H       -3.189384000      3.189384000      0.000000000
H       -3.189384000     -3.189384000      0.000000000
H        3.189384000     -3.189384000      0.000000000
H       -5.042899000     -1.365614000      0.000000000
H       -5.042899000      1.365614000      0.000000000
H       -1.365614000      5.042899000      0.000000000
H        1.365614000      5.042899000      0.000000000
H        5.042899000      1.365614000      0.000000000
H        5.042899000     -1.365614000      0.000000000
H        1.365614000     -5.042899000      0.000000000
H       -1.365614000     -5.042899000      0.000000000
37
NiP D2d PBE/cc-pVTZ
Ni       0.000000000      0.000000000      0.000000000
N        1.383836000      1.383836000      0.000000000
N       -1.383836000      1.383836000      0.000000000
N        1.383836000     -1.383836000      0.000000000
N       -1.383836000     -1.383836000      0.000000000
C        1.216064000      2.746101000      0.164166000
C       -2.746101000     -1.216064000     -0.164166000
C        2.746101000      1.216064000     -0.164166000
C       -1.216064000      2.746101000      0.164166000
C        1.216064000     -2.746101000      0.164166000
C        2.746101000     -1.216064000     -0.164166000
C       -2.746101000      1.216064000     -0.164166000
C       -1.216064000     -2.746101000      0.164166000
C        2.480691000      3.429959000      0.113538000
C       -3.429959000     -2.480691000     -0.113538000
C        3.429959000      2.480691000     -0.113538000
C       -2.480691000      3.429959000      0.113538000
C        2.480691000     -3.429959000      0.113538000
C        3.429959000     -2.480691000     -0.113538000
C       -3.429959000      2.480691000     -0.113538000
C       -2.480691000     -3.429959000      0.113538000
C        0.000000000      3.391477000      0.282355000
C       -3.391477000      0.000000000     -0.282355000
C        3.391477000      0.000000000     -0.282355000
C        0.000000000     -3.391477000      0.282355000
H        0.000000000      4.473439000      0.408057000
H       -4.473439000      0.000000000     -0.408057000
H        4.473439000      0.000000000     -0.408057000
H        0.000000000     -4.473439000      0.408057000
H       -4.504256000     -2.601158000     -0.221655000
H       -2.601158000     -4.504256000      0.221655000
H        2.601158000     -4.504256000      0.221655000
H        4.504256000     -2.601158000     -0.221655000
H        4.504256000      2.601158000     -0.221655000
H        2.601158000      4.504256000      0.221655000
H       -2.601158000      4.504256000      0.221655000
H       -4.504256000      2.601158000     -0.221655000
37
NiP D4h PBE/cc-pVTZ
Ni       0.000000000      0.000000000      0.000000000
N        0.000000000      1.965967000      0.000000000
N        1.965967000      0.000000000      0.000000000
N        0.000000000     -1.965967000      0.000000000
N       -1.965967000      0.000000000      0.000000000
C        1.092976000      2.813234000      0.000000000
C        0.680431000      4.191016000      0.000000000
C       -1.092976000      2.813234000      0.000000000
C       -0.680431000      4.191016000      0.000000000
C       -2.813234000      1.092976000      0.000000000
C       -4.191016000      0.680431000      0.000000000
C       -2.813234000     -1.092976000      0.000000000
C       -4.191016000     -0.680431000      0.000000000
C       -1.092976000     -2.813234000      0.000000000
C       -0.680431000     -4.191016000      0.000000000
C        1.092976000     -2.813234000      0.000000000
C        0.680431000     -4.191016000      0.000000000
C        2.813234000     -1.092976000      0.000000000
C        4.191016000     -0.680431000      0.000000000
C        2.813234000      1.092976000      0.000000000
C        4.191016000      0.680431000      0.000000000
C        2.414798000      2.414798000      0.000000000
C       -2.414798000      2.414798000      0.000000000
C       -2.414798000     -2.414798000      0.000000000
C        2.414798000     -2.414798000      0.000000000
H        3.184999000      3.184999000      0.000000000
H       -3.184999000      3.184999000      0.000000000
H       -3.184999000     -3.184999000      0.000000000
H        3.184999000     -3.184999000      0.000000000
H       -5.034819000     -1.364751000      0.000000000
H       -5.034819000      1.364751000      0.000000000
H       -1.364751000      5.034819000      0.000000000
H        1.364751000      5.034819000      0.000000000
H        5.034819000      1.364751000      0.000000000
H        5.034819000     -1.364751000      0.000000000
H        1.364751000     -5.034819000      0.000000000
H       -1.364751000     -5.034819000      0.000000000
37
NiP D2d RI MP2/L2
Ni      -0.000005320      0.000000620      0.000004730
N        1.341929940      1.341932700      0.000004200
N       -1.341934300      1.341938850      0.000005830
N        1.341929860     -1.341932710      0.000004800
N       -1.341933300     -1.341938250      0.000005340
C        1.205135170      2.673690470      0.314510150
C       -2.673688260     -1.205138130     -0.314504590
C        2.673682340      1.205136410     -0.314504510
C       -1.205136730      2.673691530      0.314511340
C        1.205135570     -2.673690450      0.314512470
C        2.673681800     -1.205135370     -0.314505920
C       -2.673688090      1.205137350     -0.314506220
C       -1.205135920     -2.673690980      0.314508760
C        2.454646810      3.365157440      0.216235930
C       -3.365154520     -2.454645210     -0.216241230
C        3.365152910      2.454647380     -0.216239910
C       -2.454643690      3.365156290      0.216236270
C        2.454646430     -3.365156800      0.216238190
C        3.365151550     -2.454647360     -0.216241050
C       -3.365153370      2.454644960     -0.216242530
C       -2.454644060     -3.365156770      0.216233910
C        0.000005500      3.301552810      0.541851270
C       -3.301546910     -0.000000740     -0.541847910
C        3.301542690      0.000000130     -0.541849150
C        0.000005010     -3.301552710      0.541851090
H        0.000008510      4.356317240      0.783200090
H       -4.356308420     -0.000000570     -0.783208670
H        4.356304160     -0.000000630     -0.783210310
H        0.000008490     -4.356317190      0.783199840
H       -4.414751290     -2.591699770     -0.424353420
H       -2.591702140     -4.414752650      0.424347490
H        2.591708950     -4.414752360      0.424350180
H        4.414748360     -2.591703120     -0.424350290
H        4.414749420      2.591701220     -0.424352790
H        2.591707200      4.414752740      0.424351260
H       -2.591703880      4.414752410      0.424346580
H       -4.414750460      2.591701240     -0.424351220
37
NiP D4h RI MP2/L2
Ni      -0.000000010      0.000000020      0.000000000
N        0.000000030      1.931732170      0.000000000
N        1.931732180      0.000000000      0.000000000
N        0.000000000     -1.931732120     -0.000000010
N       -1.931732160     -0.000000010      0.000000010
C        1.080136700      2.786793050     -0.000000020
C        0.677907950      4.159215610     -0.000000040
C       -1.080136680      2.786792990      0.000000010
C       -0.677907960      4.159215570     -0.000000020
C       -2.786793060      1.080136660      0.000000030
C       -4.159215610      0.677907970      0.000000040
C       -2.786793000     -1.080136660      0.000000000
C       -4.159215600     -0.677907930      0.000000020
C       -1.080136670     -2.786793000     -0.000000030
C       -0.677907960     -4.159215600     -0.000000040
C        1.080136670     -2.786793000      0.000000000
C        0.677907930     -4.159215600     -0.000000020
C        2.786793030     -1.080136670      0.000000020
C        4.159215610     -0.677907960      0.000000040
C        2.786793040      1.080136700     -0.000000010
C        4.159215630      0.677907950      0.000000020
C        2.397140900      2.397140870     -0.000000030
C       -2.397140870      2.397140820      0.000000030
C       -2.397140820     -2.397140850     -0.000000030
C        2.397140820     -2.397140880      0.000000030
H        3.162194730      3.162194700     -0.000000060
H       -3.162194710      3.162194630      0.000000050
H       -3.162194640     -3.162194700     -0.000000050
H        3.162194610     -3.162194730      0.000000050
H       -4.994607810     -1.360334590      0.000000020
H       -4.994607830      1.360334600      0.000000050
H       -1.360334660      4.994607770     -0.000000020
H        1.360334590      4.994607850     -0.000000070
H        4.994607850      1.360334600      0.000000020
H        4.994607810     -1.360334620      0.000000080
H        1.360334580     -4.994607820     -0.000000010
H       -1.360334610     -4.994607810     -0.000000070
